# Supplementary material for: Non-Standard Employment and Unemployment during the COVID-19 Crisis: Economic and Health Findings from a Six-Country Survey Study
Source: Int J Environ Res Public Health. 2022 May 11;19(10):5865. doi: 10.3390/ijerph19105865 (PMC9140645; doi:10.3390/ijerph19105865)
Supplement: Supplementary file 1 [file ijerph-19-05865-s001.zip]

Archive with 1 entries (1 files):
- ijerph-1656701-supplementary.pdf
